# Supplementary material for: Facing the Heat: Thermoregulation and Behaviour of Lowland Species of a Cold-Dwelling Butterfly Genus, Erebia
Source: PLoS One. 2016 Mar 23;11(3):e0150393. doi: 10.1371/journal.pone.0150393 (PMC4805286; doi:10.1371/journal.pone.0150393)
Supplement: S1 File — The file contains measurements of body temperature, air temperature, microhabitat temperature, and behaviour prior to capture of Erebia aethiops, E. euryale, and E. medusa studied in the Czech Republic. (CSV) [file pone.0150393.s001.csv]

date	location	species	sex	Tair	Tmicrohabitat	Tbody	behaviour prior to capture
12/08/2010	Czech Republic	Erebia aethiops	M	18	18.6	22.5	nectaring
12/08/2010	Czech Republic	Erebia aethiops	M	18.2	20.3	23.6	sitting
12/08/2010	Czech Republic	Erebia aethiops	M	18.4	20.3	24.7	sitting
12/08/2010	Czech Republic	Erebia aethiops	M	18.6	20.3	25.4	sitting
12/08/2010	Czech Republic	Erebia aethiops	M	19	20.7	26	sitting
12/08/2010	Czech Republic	Erebia aethiops	M	19.3	20.7	27.6	nectaring
12/08/2010	Czech Republic	Erebia aethiops	F	19.7	21.1	28	nectaring
12/08/2010	Czech Republic	Erebia aethiops	M	20	20.5	27	nectaring
12/08/2010	Czech Republic	Erebia aethiops	F	20	20	28.5	flight
12/08/2010	Czech Republic	Erebia aethiops	F	20	20.1	26.2	sitting
12/08/2010	Czech Republic	Erebia aethiops	F	20	20.1	25.4	nectaring
12/08/2010	Czech Republic	Erebia aethiops	F	20	20.4	25.9	nectaring
12/08/2010	Czech Republic	Erebia aethiops	M	20.5	21.2	25	nectaring
12/08/2010	Czech Republic	Erebia aethiops	M	20.5	19.5	24.5	nectaring
12/08/2010	Czech Republic	Erebia aethiops	M	20.5	21.3	27.7	nectaring
12/08/2010	Czech Republic	Erebia aethiops	M	20.8	20.4	26.2	nectaring
12/08/2010	Czech Republic	Erebia aethiops	M	21.2	20.6	28.1	nectaring
12/08/2010	Czech Republic	Erebia aethiops	M	21.2	20.3	28.3	sitting
12/08/2010	Czech Republic	Erebia aethiops	M	21.2	21.2	30.8	flight
12/08/2010	Czech Republic	Erebia aethiops	F	21.2	22.6	30.9	nectaring
12/08/2010	Czech Republic	Erebia aethiops	M	21.2	23	29.9	nectaring
12/08/2010	Czech Republic	Erebia aethiops	M	21.8	22.2	29.4	nectaring
12/08/2010	Czech Republic	Erebia aethiops	F	22.25	22.5	29.7	nectaring
12/08/2010	Czech Republic	Erebia aethiops	F	22.25	21.8	29.2	flight
12/08/2010	Czech Republic	Erebia aethiops	M	21.77	22.7	29.3	flight
12/08/2010	Czech Republic	Erebia aethiops	F	21.77	20.8	31.8	nectaring
12/08/2010	Czech Republic	Erebia aethiops	M	21.75	20.8	29.8	flight
12/08/2010	Czech Republic	Erebia aethiops	F	21.2	21	29.8	nectaring
12/08/2010	Czech Republic	Erebia aethiops	M	21.2	23.7	29.7	nectaring
12/08/2010	Czech Republic	Erebia aethiops	M	21.6	21.6	28.7	flight
12/08/2010	Czech Republic	Erebia aethiops	M	21.6	22.9	29.3	nectaring
12/08/2010	Czech Republic	Erebia aethiops	F	21.6	23.3	29.7	nectaring
12/08/2010	Czech Republic	Erebia aethiops	F	21.6	22.3	31.1	sitting
12/08/2010	Czech Republic	Erebia aethiops	F	21.6	23	29.6	sitting
12/08/2010	Czech Republic	Erebia aethiops	F	21.7	22.8	29.5	nectaring
12/08/2010	Czech Republic	Erebia aethiops	M	21.7	22.3	27.4	sitting
12/08/2010	Czech Republic	Erebia aethiops	M	21.7	21.7	27.1	flight
12/08/2010	Czech Republic	Erebia aethiops	M	21.7	22	28.5	sitting
12/08/2010	Czech Republic	Erebia aethiops	M	22.6	23	30.4	sitting
12/08/2010	Czech Republic	Erebia aethiops	M	23.1	24.6	30.3	nectaring
12/08/2010	Czech Republic	Erebia aethiops	M	22.93	23.5	30.9	flight
12/08/2010	Czech Republic	Erebia aethiops	M	22.48	22.7	28	flight
12/08/2010	Czech Republic	Erebia aethiops	M	22.18	22.6	28.5	flight
12/08/2010	Czech Republic	Erebia aethiops	M	22.26	21.1	28.1	flight
12/08/2010	Czech Republic	Erebia aethiops	M	22.15	21	30.4	flight
12/08/2010	Czech Republic	Erebia aethiops	M	22.35	23.9	30.4	flight
12/08/2010	Czech Republic	Erebia aethiops	F	22.73	24.9	34	sitting
12/08/2010	Czech Republic	Erebia aethiops	M	23.18	23.4	29.9	flight
12/08/2010	Czech Republic	Erebia aethiops	M	22.93	22.6	27.6	flight
12/08/2010	Czech Republic	Erebia aethiops	M	23.28	22.8	28.5	flight
12/08/2010	Czech Republic	Erebia aethiops	M	23.28	24.2	30	sitting
12/08/2010	Czech Republic	Erebia aethiops	M	23.5	24.3	29.1	flight
12/08/2010	Czech Republic	Erebia aethiops	M	24.5	23.4	29.7	flight
12/08/2010	Czech Republic	Erebia aethiops	F	24.93	24.6	31.9	sitting
12/08/2010	Czech Republic	Erebia aethiops	M	25.13	25.8	30.3	flight
12/08/2010	Czech Republic	Erebia aethiops	M	26	26.2	34.5	flight
12/08/2010	Czech Republic	Erebia aethiops	M	26.33	26.5	31.3	sitting
12/08/2010	Czech Republic	Erebia aethiops	F	26.13	25.5	32.7	sitting
12/08/2010	Czech Republic	Erebia aethiops	M	26.1	27	36.9	flight
12/08/2010	Czech Republic	Erebia aethiops	M	26.1	25.2	31.5	flight
12/08/2010	Czech Republic	Erebia aethiops	M	26.4	26.1	30.7	sitting
12/08/2010	Czech Republic	Erebia aethiops	M	25.73	26.2	32	sitting
12/08/2010	Czech Republic	Erebia aethiops	M	26	27	29.1	flight
12/08/2010	Czech Republic	Erebia aethiops	M	25.67	25	29.8	flight
12/08/2010	Czech Republic	Erebia aethiops	M	25.98	27.5	31.5	nectaring
12/08/2010	Czech Republic	Erebia aethiops	M	25.4	25	29.4	flight
12/08/2010	Czech Republic	Erebia aethiops	M	25.6	26.9	35.2	flight
12/08/2010	Czech Republic	Erebia aethiops	M	25.6	24.7	30.1	flight
12/08/2010	Czech Republic	Erebia aethiops	M	25.95	25.8	29.8	flight
12/08/2010	Czech Republic	Erebia aethiops	M	25.8	27	36.1	nectaring
12/08/2010	Czech Republic	Erebia aethiops	M	26.5	26.4	32.3	flight
12/08/2010	Czech Republic	Erebia aethiops	M	26.98	26.3	32.7	flight
12/08/2010	Czech Republic	Erebia aethiops	M	26.5	27.5	34.5	flight
12/08/2010	Czech Republic	Erebia aethiops	M	26.53	27.7	34.8	flight
12/08/2010	Czech Republic	Erebia aethiops	M	25.98	24.6	31.1	flight
12/08/2010	Czech Republic	Erebia aethiops	M	25.47	24.4	29.1	sitting
12/08/2010	Czech Republic	Erebia aethiops	M	24.35	24.1	27.8	flight
12/08/2010	Czech Republic	Erebia aethiops	M	24.1	25.2	27.9	nectaring
12/08/2010	Czech Republic	Erebia aethiops	M	24.1	23.8	28	nectaring
12/08/2010	Czech Republic	Erebia aethiops	M	25	24.1	26.4	nectaring
12/08/2010	Czech Republic	Erebia aethiops	F	25	24.4	29.1	nectaring
12/08/2010	Czech Republic	Erebia aethiops	F	26	25	30.9	sitting
12/08/2010	Czech Republic	Erebia aethiops	F	26	26	31	nectaring
12/08/2010	Czech Republic	Erebia aethiops	M	26	26	32.1	flight
12/08/2010	Czech Republic	Erebia aethiops	F	26	26.2	30.5	nectaring
12/08/2010	Czech Republic	Erebia aethiops	F	26	26.2	31.1	nectaring
12/08/2010	Czech Republic	Erebia aethiops	M	26	26.4	33	nectaring
12/08/2010	Czech Republic	Erebia aethiops	F	26	27.4	32.8	nectaring
12/08/2010	Czech Republic	Erebia aethiops	F	26.3	27	32.3	nectaring
12/08/2010	Czech Republic	Erebia aethiops	M	26.3	25	31.3	sitting
12/08/2010	Czech Republic	Erebia aethiops	F	26.3	26.3	30.7	flight
12/08/2010	Czech Republic	Erebia aethiops	M	26.3	27.2	31	nectaring
12/08/2010	Czech Republic	Erebia aethiops	M	25.2	24	27.9	sitting
12/08/2010	Czech Republic	Erebia aethiops	F	24.4	24.1	28.45	nectaring
12/08/2010	Czech Republic	Erebia aethiops	M	24.4	24.1	30.7	flight
12/08/2010	Czech Republic	Erebia aethiops	M	24.63	24.7	30	flight
12/08/2010	Czech Republic	Erebia aethiops	M	24.73	25.3	30.7	nectaring
12/08/2010	Czech Republic	Erebia aethiops	M	24.95	25.1	31.7	flight
12/08/2010	Czech Republic	Erebia aethiops	M	25.03	25	29.2	flight
12/08/2010	Czech Republic	Erebia aethiops	M	25.03	25	29.3	flight
12/08/2010	Czech Republic	Erebia aethiops	M	25.4	25	29	sitting
12/08/2010	Czech Republic	Erebia aethiops	M	25.6	26	32.4	nectaring
12/08/2010	Czech Republic	Erebia aethiops	M	26.2	26.2	31.6	flight
12/08/2010	Czech Republic	Erebia aethiops	M	26.2	26	32.3	sitting
18/07/2012	Czech Republic	Erebia aethiops	M	16.15	15.6	22.6	sitting
18/07/2012	Czech Republic	Erebia aethiops	M	16.15	16	19.5	sitting
18/07/2012	Czech Republic	Erebia aethiops	M	16.15	16	19.3	sitting
18/07/2012	Czech Republic	Erebia aethiops	M	16.15	16	23.4	flight
18/07/2012	Czech Republic	Erebia aethiops	M	16.67	16.3	21.8	flight
18/07/2012	Czech Republic	Erebia aethiops	M	16.67	18.7	24.8	sitting
18/07/2012	Czech Republic	Erebia aethiops	M	17	17.7	23.7	flight
18/07/2012	Czech Republic	Erebia aethiops	M	17.7	16.8	22.8	sitting
18/07/2012	Czech Republic	Erebia aethiops	M	17.7	18.4	24.5	sitting
18/07/2012	Czech Republic	Erebia aethiops	M	18.5	19.8	26.2	sitting
18/07/2012	Czech Republic	Erebia aethiops	M	19.8	20.8	31.6	sitting
18/07/2012	Czech Republic	Erebia aethiops	M	19.65	19.8	23.3	nectaring
18/07/2012	Czech Republic	Erebia aethiops	M	19.6	19.8	30.2	flight
18/07/2012	Czech Republic	Erebia aethiops	M	19.6	19.5	28.8	flight
18/07/2012	Czech Republic	Erebia aethiops	M	19.6	19.5	27.4	flight
18/07/2012	Czech Republic	Erebia aethiops	M	19.5	19	26.9	sitting
18/07/2012	Czech Republic	Erebia aethiops	F	18.5	16.8	22.7	sitting
18/07/2012	Czech Republic	Erebia aethiops	M	17.5	17	22.1	sitting
18/07/2012	Czech Republic	Erebia aethiops	F	18.4	17.5	23.1	flight
18/07/2012	Czech Republic	Erebia aethiops	F	18.07	19.3	22.4	sitting
18/07/2012	Czech Republic	Erebia aethiops	M	18.07	19.3	29.1	flight
18/07/2012	Czech Republic	Erebia aethiops	M	18.17	17.4	22.9	flight
18/07/2012	Czech Republic	Erebia aethiops	M	18.17	17.9	27.7	nectaring
18/07/2012	Czech Republic	Erebia aethiops	M	17.73	17.8	27	flight
18/07/2012	Czech Republic	Erebia aethiops	M	17.9	19	26.5	sitting
18/07/2012	Czech Republic	Erebia aethiops	M	18.03	18	23.1	flight
18/07/2012	Czech Republic	Erebia aethiops	M	17.9	18.3	27.3	sitting
18/07/2012	Czech Republic	Erebia aethiops	M	17.9	18.3	25.9	flight
18/07/2012	Czech Republic	Erebia aethiops	M	18.5	17.4	20.8	flight
18/07/2012	Czech Republic	Erebia aethiops	M	18.5	18.1	22.2	sitting
28/07/2012	Czech Republic	Erebia aethiops	M	30.02	29.6	32.8	flight
28/07/2012	Czech Republic	Erebia aethiops	M	30.02	29.6	33.8	flight
28/07/2012	Czech Republic	Erebia aethiops	M	30.02	30.4	31.5	flight
28/07/2012	Czech Republic	Erebia aethiops	M	30.13	30.4	35.1	flight
28/07/2012	Czech Republic	Erebia aethiops	M	30.43	30.1	37	flight
28/07/2012	Czech Republic	Erebia aethiops	M	30.35	30.1	33	sitting
28/07/2012	Czech Republic	Erebia aethiops	M	30.4	30.8	37.2	flight
28/07/2012	Czech Republic	Erebia aethiops	F	30.5	30.1	32.1	flight
28/07/2012	Czech Republic	Erebia aethiops	M	30.5	30.6	35.1	flight
28/07/2012	Czech Republic	Erebia aethiops	M	30.35	28.9	35.4	sitting
28/07/2012	Czech Republic	Erebia aethiops	F	30.6	29.5	30.7	nectaring
28/07/2012	Czech Republic	Erebia aethiops	M	30.5	28.4	32.3	sitting
28/07/2012	Czech Republic	Erebia aethiops	M	30.75	29.6	34.2	sitting
28/07/2012	Czech Republic	Erebia aethiops	M	30.75	30.5	32.7	flight
28/07/2012	Czech Republic	Erebia aethiops	F	30.75	31	32.6	flight
28/07/2012	Czech Republic	Erebia aethiops	M	30.57	30.2	32	sitting
28/07/2012	Czech Republic	Erebia aethiops	M	30.73	29.7	31.4	sitting
28/07/2012	Czech Republic	Erebia aethiops	M	31.07	30.2	33	flight
28/07/2012	Czech Republic	Erebia aethiops	M	31.15	31	32.4	flight
28/07/2012	Czech Republic	Erebia aethiops	F	30.78	32	36.7	flight
28/07/2012	Czech Republic	Erebia aethiops	M	30.84	31.4	34.7	flight
28/07/2012	Czech Republic	Erebia aethiops	M	30.68	29.3	34.8	flight
28/07/2012	Czech Republic	Erebia aethiops	M	30.68	30.5	34	flight
28/07/2012	Czech Republic	Erebia aethiops	M	30.68	30.2	34.9	flight
31/07/2012	Czech Republic	Erebia aethiops	M	20.4	20.6	30.2	flight
31/07/2012	Czech Republic	Erebia aethiops	M	20.4	24	34	sitting
31/07/2012	Czech Republic	Erebia aethiops	M	20.4	20.2	29.7	flight
26/07/2012	Czech Republic	Erebia euryale	F	19	22.3	31.4	nectaring
26/07/2012	Czech Republic	Erebia euryale	M	20	20.8	26.2	flight
26/07/2012	Czech Republic	Erebia euryale	M	20.65	20.5	29.3	flight
26/07/2012	Czech Republic	Erebia euryale	F	20.65	20.2	25.9	sitting
26/07/2012	Czech Republic	Erebia euryale	F	21.25	23.3	27.6	sitting
26/07/2012	Czech Republic	Erebia euryale	F	22	21.6	22.2	sitting
26/07/2012	Czech Republic	Erebia euryale	M	21.5	22	27.8	flight
26/07/2012	Czech Republic	Erebia euryale	F	21.43	22.4	29	nectaring
26/07/2012	Czech Republic	Erebia euryale	M	21.65	21	28.3	flight
26/07/2012	Czech Republic	Erebia euryale	M	21.68	21.3	28	flight
26/07/2012	Czech Republic	Erebia euryale	M	21.68	22.3	28.1	flight
26/07/2012	Czech Republic	Erebia euryale	M	22.13	22.1	26.5	flight
26/07/2012	Czech Republic	Erebia euryale	M	22.4	22.1	27.3	sitting
26/07/2012	Czech Republic	Erebia euryale	M	22.45	22.8	30.7	flight
26/07/2012	Czech Republic	Erebia euryale	M	23	27.9	32.2	sitting
26/07/2012	Czech Republic	Erebia euryale	M	23	23.6	31	nectaring
27/07/2012	Czech Republic	Erebia euryale	F	23	23.9	27.9	nectaring
27/07/2012	Czech Republic	Erebia euryale	M	23	24	30.2	flight
27/07/2012	Czech Republic	Erebia euryale	M	23.73	23.8	29.1	flight
27/07/2012	Czech Republic	Erebia euryale	M	23.73	23.4	27.3	flight
27/07/2012	Czech Republic	Erebia euryale	M	23.6	22.7	26.4	nectaring
27/07/2012	Czech Republic	Erebia euryale	M	23.75	23.8	28.4	nectaring
27/07/2012	Czech Republic	Erebia euryale	M	24.1	24	29.5	nectaring
27/07/2012	Czech Republic	Erebia euryale	M	23.95	24.1	30.8	flight
27/07/2012	Czech Republic	Erebia euryale	M	23.95	24.6	29.1	nectaring
27/07/2012	Czech Republic	Erebia euryale	M	23.95	23.8	27.4	flight
27/07/2012	Czech Republic	Erebia euryale	M	23.95	23.9	28.1	nectaring
27/07/2012	Czech Republic	Erebia euryale	F	23.95	23.7	28.3	sitting
27/07/2012	Czech Republic	Erebia euryale	M	23.85	24.1	28.7	flight
27/07/2012	Czech Republic	Erebia euryale	M	23.67	23.3	27.4	sitting
27/07/2012	Czech Republic	Erebia euryale	M	24	23.6	27.2	flight
27/07/2012	Czech Republic	Erebia euryale	M	23.97	23.3	27	flight
27/07/2012	Czech Republic	Erebia euryale	F	23.97	25	31	flight
27/07/2012	Czech Republic	Erebia euryale	F	24.15	29.5	35.1	nectaring
27/07/2012	Czech Republic	Erebia euryale	M	25	27.4	36	nectaring
27/07/2012	Czech Republic	Erebia euryale	F	24	23.6	31.6	sitting
27/07/2012	Czech Republic	Erebia euryale	F	23.5	24	29	sitting
27/07/2012	Czech Republic	Erebia euryale	F	23.5	23.5	28	sitting
27/07/2012	Czech Republic	Erebia euryale	M	24.7	23.5	29.2	flight
27/07/2012	Czech Republic	Erebia euryale	F	25.1	26	34.3	nectaring
27/07/2012	Czech Republic	Erebia euryale	M	25.1	25.9	32.8	flight
27/07/2012	Czech Republic	Erebia euryale	M	25.37	25.9	34.9	flight
27/07/2012	Czech Republic	Erebia euryale	F	24.98	25.1	30.3	sitting
27/07/2012	Czech Republic	Erebia euryale	M	24.67	24.3	28.8	flight
27/07/2012	Czech Republic	Erebia euryale	M	24.05	23.8	29	flight
27/07/2012	Czech Republic	Erebia euryale	F	24.23	24.5	29.9	nectaring
27/07/2012	Czech Republic	Erebia euryale	F	24.33	23.8	28	sitting
27/07/2012	Czech Republic	Erebia euryale	M	24.57	24.6	28.7	flight
27/07/2012	Czech Republic	Erebia euryale	M	24.55	24.6	27.4	flight
27/07/2012	Czech Republic	Erebia euryale	M	24.44	24.5	26.9	flight
27/07/2012	Czech Republic	Erebia euryale	F	24.26	24.5	26	flight
27/07/2012	Czech Republic	Erebia euryale	M	24.08	24	26.5	flight
27/07/2012	Czech Republic	Erebia euryale	M	24.08	23.7	26.5	flight
27/07/2012	Czech Republic	Erebia euryale	M	24.08	23.7	26	flight
01/08/2012	Czech Republic	Erebia euryale	M	18.5	18.5	25.1	flight
01/08/2012	Czech Republic	Erebia euryale	M	19.2	21.4	28.1	sitting
01/08/2012	Czech Republic	Erebia euryale	M	20	20.5	29.7	sitting
01/08/2012	Czech Republic	Erebia euryale	M	21	20.3	28.1	nectaring
01/08/2012	Czech Republic	Erebia euryale	M	21	21.5	29.1	flight
01/08/2012	Czech Republic	Erebia euryale	M	20.1	20.5	29.3	flight
01/08/2012	Czech Republic	Erebia euryale	M	20.73	23.6	29.5	nectaring
01/08/2012	Czech Republic	Erebia euryale	M	20.6	18.3	25.2	flight
01/08/2012	Czech Republic	Erebia euryale	M	20.63	22.6	29.7	flight
01/08/2012	Czech Republic	Erebia euryale	M	20.63	21	28.4	flight
01/08/2012	Czech Republic	Erebia euryale	M	21.53	21.4	27.7	nectaring
01/08/2012	Czech Republic	Erebia euryale	M	21	22	33.6	nectaring
01/08/2012	Czech Republic	Erebia euryale	F	21.1	21	29	flight
01/08/2012	Czech Republic	Erebia euryale	M	21.4	22.2	28.7	sitting
01/08/2012	Czech Republic	Erebia euryale	M	21.68	21.2	29.4	flight
01/08/2012	Czech Republic	Erebia euryale	M	22.05	22	28.2	flight
01/08/2012	Czech Republic	Erebia euryale	M	22.14	22.5	30	flight
01/08/2012	Czech Republic	Erebia euryale	M	22.38	22.5	30.6	flight
01/08/2012	Czech Republic	Erebia euryale	M	22.5	22.5	29.8	flight
01/08/2012	Czech Republic	Erebia euryale	F	22.53	23.5	31.6	sitting
01/08/2012	Czech Republic	Erebia euryale	M	22.55	23	29.1	sitting
01/08/2012	Czech Republic	Erebia euryale	M	21.55	22.6	30.1	flight
01/08/2012	Czech Republic	Erebia euryale	F	21.55	20.1	27.4	sitting
01/08/2012	Czech Republic	Erebia euryale	M	20.9	20.5	27.8	flight
01/08/2012	Czech Republic	Erebia euryale	F	20.23	20.5	23.4	sitting
01/08/2012	Czech Republic	Erebia euryale	M	20.23	19.6	25.5	flight
01/08/2012	Czech Republic	Erebia euryale	M	19.93	20.6	27.1	flight
01/08/2012	Czech Republic	Erebia euryale	F	19.93	22.4	27.7	nectaring
01/08/2012	Czech Republic	Erebia euryale	M	20.13	19.6	30.3	flight
01/08/2012	Czech Republic	Erebia euryale	F	20	20.1	32.1	nectaring
01/08/2012	Czech Republic	Erebia euryale	F	20.88	20.2	25.8	flight
01/08/2012	Czech Republic	Erebia euryale	F	21.68	20.2	25.5	flight
01/08/2012	Czech Republic	Erebia euryale	M	21.68	23.5	32.6	flight
01/08/2012	Czech Republic	Erebia euryale	M	22.17	22.8	34	flight
01/08/2012	Czech Republic	Erebia euryale	F	23.1	22.5	31.5	sitting
01/08/2012	Czech Republic	Erebia euryale	M	23.27	23.3	31.4	sitting
01/08/2012	Czech Republic	Erebia euryale	F	23.7	23	31.4	flight
01/08/2012	Czech Republic	Erebia euryale	M	23.7	24	31.2	flight
01/08/2012	Czech Republic	Erebia euryale	M	23.7	24.1	32.2	flight
01/08/2012	Czech Republic	Erebia euryale	F	24.67	22.8	30.5	sitting
01/08/2012	Czech Republic	Erebia euryale	F	25.47	25.2	32.1	nectaring
01/08/2012	Czech Republic	Erebia euryale	F	25.7	25.9	32.4	flight
01/08/2012	Czech Republic	Erebia euryale	M	25.78	26.4	32.1	flight
01/08/2012	Czech Republic	Erebia euryale	M	26.26	24.8	35.2	flight
01/08/2012	Czech Republic	Erebia euryale	F	26.35	26	35.6	flight
01/08/2012	Czech Republic	Erebia euryale	M	26	28.2	34.4	flight
01/08/2012	Czech Republic	Erebia euryale	F	25.7	27.5	30.4	sitting
01/08/2012	Czech Republic	Erebia euryale	M	24.88	25	33.8	flight
01/08/2012	Czech Republic	Erebia euryale	M	24.3	23.6	32.5	flight
01/08/2012	Czech Republic	Erebia euryale	F	23.15	22.7	27.1	flight
26/05/2011	Czech Republic	Erebia medusa	M	19.33	19	30.4	sitting
26/05/2011	Czech Republic	Erebia medusa	F	19.33	19.2	32.4	sitting
26/05/2011	Czech Republic	Erebia medusa	M	19.33	19.2	30.1	flight
26/05/2011	Czech Republic	Erebia medusa	M	19.35	19.4	31.5	flight
26/05/2011	Czech Republic	Erebia medusa	M	19.32	19.4	28.3	flight
26/05/2011	Czech Republic	Erebia medusa	M	19.35	19.4	28.7	flight
26/05/2011	Czech Republic	Erebia medusa	M	19.3	19.2	33	flight
26/05/2011	Czech Republic	Erebia medusa	M	19.28	31.6	33.4	sitting
26/05/2011	Czech Republic	Erebia medusa	M	19.63	19.2	30.9	flight
26/05/2011	Czech Republic	Erebia medusa	M	19.77	19.3	31.6	flight
26/05/2011	Czech Republic	Erebia medusa	M	20.28	20.8	29.9	flight
26/05/2011	Czech Republic	Erebia medusa	F	20.35	25	35.1	sitting
26/05/2011	Czech Republic	Erebia medusa	M	20.95	21.8	31.2	flight
26/05/2011	Czech Republic	Erebia medusa	M	20.28	19.5	32.1	flight
26/05/2011	Czech Republic	Erebia medusa	M	21.88	21.7	30.8	flight
26/05/2011	Czech Republic	Erebia medusa	M	21.9	18.1	30.5	flight
26/05/2011	Czech Republic	Erebia medusa	M	22.1	28.3	32.3	flight
26/05/2011	Czech Republic	Erebia medusa	M	21.73	20.3	30.5	sitting
26/05/2011	Czech Republic	Erebia medusa	M	22.1	20.3	29.2	flight
26/05/2011	Czech Republic	Erebia medusa	F	19.93	20.2	30.4	flight
26/05/2011	Czech Republic	Erebia medusa	M	20.2	19.6	28.1	flight
26/05/2011	Czech Republic	Erebia medusa	M	20.4	19.6	30.1	flight
26/05/2011	Czech Republic	Erebia medusa	F	20.45	21.3	32.7	flight
26/05/2011	Czech Republic	Erebia medusa	M	20.18	21.3	30.3	flight
26/05/2011	Czech Republic	Erebia medusa	M	20.13	22.8	33	sitting
26/05/2011	Czech Republic	Erebia medusa	M	19.85	18.5	30.3	flight
26/05/2011	Czech Republic	Erebia medusa	M	19.53	19.4	29.5	flight
26/05/2011	Czech Republic	Erebia medusa	M	19.53	20.2	30.3	flight
26/05/2011	Czech Republic	Erebia medusa	M	20.15	20	31.5	flight
26/05/2011	Czech Republic	Erebia medusa	M	20.4	20.3	29.3	sitting
26/05/2011	Czech Republic	Erebia medusa	M	20.43	21	29.5	flight
26/05/2011	Czech Republic	Erebia medusa	F	20.53	20.8	35.8	sitting
26/05/2011	Czech Republic	Erebia medusa	M	20.43	20.3	30.4	flight
26/05/2011	Czech Republic	Erebia medusa	M	20.23	20.3	29.3	flight
26/05/2011	Czech Republic	Erebia medusa	M	20.75	20.1	31.7	flight
26/05/2011	Czech Republic	Erebia medusa	M	20.88	23.3	31.8	sitting
26/05/2011	Czech Republic	Erebia medusa	M	21	22.3	32.4	flight
26/05/2011	Czech Republic	Erebia medusa	M	20.98	20.8	31.6	flight
26/05/2011	Czech Republic	Erebia medusa	M	21.32	20.8	31.6	flight
26/05/2011	Czech Republic	Erebia medusa	M	20.92	20	31	flight
26/05/2011	Czech Republic	Erebia medusa	M	21.06	22.7	31.3	flight
26/05/2011	Czech Republic	Erebia medusa	M	21.44	20.3	31.6	flight
26/05/2011	Czech Republic	Erebia medusa	M	21.98	21.5	31.1	flight
26/05/2011	Czech Republic	Erebia medusa	M	22.02	22.7	31.3	flight
26/05/2011	Czech Republic	Erebia medusa	M	22.38	22.7	31.6	flight
26/05/2011	Czech Republic	Erebia medusa	M	22.36	22.9	33.2	flight
26/05/2011	Czech Republic	Erebia medusa	M	22.28	22.1	30.8	flight
26/05/2011	Czech Republic	Erebia medusa	M	21.9	21.4	31.6	flight
26/05/2011	Czech Republic	Erebia medusa	M	21.93	24	32.2	sitting
26/05/2011	Czech Republic	Erebia medusa	M	22.43	21.2	32.1	flight
26/05/2011	Czech Republic	Erebia medusa	M	23.2	23	34.2	flight
26/05/2011	Czech Republic	Erebia medusa	M	23.52	24.1	32.8	flight
26/05/2011	Czech Republic	Erebia medusa	M	24.18	24.5	33.9	flight
26/05/2011	Czech Republic	Erebia medusa	M	24.26	24.8	36.8	flight
26/05/2011	Czech Republic	Erebia medusa	M	24.14	24.5	31.5	flight
26/05/2011	Czech Republic	Erebia medusa	M	23.94	23.4	32.9	flight
26/05/2011	Czech Republic	Erebia medusa	M	23.66	23.5	33	flight
26/05/2011	Czech Republic	Erebia medusa	M	23.36	23.5	33	flight
26/05/2011	Czech Republic	Erebia medusa	M	23.2	23.4	35.6	flight
26/05/2011	Czech Republic	Erebia medusa	M	23.36	23	32.4	flight
26/05/2011	Czech Republic	Erebia medusa	M	23.28	22.6	33.9	flight
26/05/2011	Czech Republic	Erebia medusa	M	23.16	24.3	32.5	flight
26/05/2011	Czech Republic	Erebia medusa	F	23.28	23.1	34.2	flight
26/05/2011	Czech Republic	Erebia medusa	F	23.56	22.8	34.4	flight
26/05/2011	Czech Republic	Erebia medusa	F	23.78	23.6	33.1	flight
26/05/2011	Czech Republic	Erebia medusa	M	24.24	24	34.2	flight
26/05/2011	Czech Republic	Erebia medusa	M	24.76	25.4	33.5	flight
26/05/2011	Czech Republic	Erebia medusa	M	25.12	25.4	34.6	flight
26/05/2011	Czech Republic	Erebia medusa	M	25.72	25.4	35.4	flight
26/05/2011	Czech Republic	Erebia medusa	M	25.8	25.4	32.9	flight
26/05/2011	Czech Republic	Erebia medusa	M	25.88	27	35	flight
26/05/2011	Czech Republic	Erebia medusa	F	25.95	27	37.2	sitting
26/05/2011	Czech Republic	Erebia medusa	M	25.6	25.7	33.9	flight
26/05/2011	Czech Republic	Erebia medusa	M	24.85	25.7	33.9	flight
26/05/2011	Czech Republic	Erebia medusa	M	24.85	24	33.4	flight
26/05/2011	Czech Republic	Erebia medusa	M	24.43	24	33.5	flight
26/05/2011	Czech Republic	Erebia medusa	F	24	26	36.3	sitting
26/05/2011	Czech Republic	Erebia medusa	F	24	24	34.7	flight
26/05/2011	Czech Republic	Erebia medusa	M	24	24	33	flight
26/05/2011	Czech Republic	Erebia medusa	M	24.2	24	36.4	flight
26/05/2011	Czech Republic	Erebia medusa	M	24.25	24	31.8	flight
26/05/2011	Czech Republic	Erebia medusa	M	24.5	25	33	flight
26/05/2011	Czech Republic	Erebia medusa	M	25.1	25	31.8	sitting
26/05/2011	Czech Republic	Erebia medusa	M	25.73	25	36.5	flight
26/05/2011	Czech Republic	Erebia medusa	M	26.1	26.4	35	flight
26/05/2011	Czech Republic	Erebia medusa	M	26.08	26.5	33.4	flight
26/05/2011	Czech Republic	Erebia medusa	M	26.35	26.5	34.6	flight
26/05/2011	Czech Republic	Erebia medusa	M	26.33	26	34.7	flight
26/05/2011	Czech Republic	Erebia medusa	M	26.25	31	35	nectaring
26/05/2011	Czech Republic	Erebia medusa	F	26	31	34.3	nectaring
26/05/2011	Czech Republic	Erebia medusa	M	26	28	35.3	nectaring
26/05/2011	Czech Republic	Erebia medusa	M	26	28	33.3	nectaring
26/05/2011	Czech Republic	Erebia medusa	M	26	27	37	sitting
26/05/2011	Czech Republic	Erebia medusa	M	26.67	26	33.9	flight
26/05/2011	Czech Republic	Erebia medusa	M	26.67	26	35.1	flight
26/05/2011	Czech Republic	Erebia medusa	M	26.5	28	36.5	flight
26/05/2011	Czech Republic	Erebia medusa	F	26.2	28.5	34.7	nectaring
26/05/2011	Czech Republic	Erebia medusa	M	26.4	26	36.2	flight
26/05/2011	Czech Republic	Erebia medusa	M	25.68	24.8	37.1	flight
26/05/2011	Czech Republic	Erebia medusa	M	25.94	26.8	33.1	flight
26/05/2011	Czech Republic	Erebia medusa	M	25.94	25.1	36.5	flight
26/05/2011	Czech Republic	Erebia medusa	M	26.18	27	38.4	flight
26/05/2011	Czech Republic	Erebia medusa	M	26.22	26	36.2	flight
26/05/2011	Czech Republic	Erebia medusa	M	26.6	26	33.8	flight
26/05/2011	Czech Republic	Erebia medusa	M	26.6	27	38.4	flight
26/05/2011	Czech Republic	Erebia medusa	M	26.75	27	36.6	flight
26/05/2011	Czech Republic	Erebia medusa	M	27	27	37.2	flight
26/05/2011	Czech Republic	Erebia medusa	M	27.67	28	36.7	sitting
26/05/2011	Czech Republic	Erebia medusa	M	28.13	29	38.5	sitting
26/05/2011	Czech Republic	Erebia medusa	M	28.47	29	36	flight
26/05/2011	Czech Republic	Erebia medusa	M	28.45	28.4	37.3	flight
26/05/2011	Czech Republic	Erebia medusa	M	28.45	28	35.1	flight
26/05/2011	Czech Republic	Erebia medusa	M	28.2	28.4	32.6	flight
26/05/2011	Czech Republic	Erebia medusa	F	28.48	29	38.5	sitting
26/05/2011	Czech Republic	Erebia medusa	M	28.48	28	36.9	flight
26/05/2011	Czech Republic	Erebia medusa	M	28.38	29.5	37.1	flight
26/05/2011	Czech Republic	Erebia medusa	M	28.38	28	38.5	flight
26/05/2011	Czech Republic	Erebia medusa	F	28.38	28	38	flight
26/05/2011	Czech Republic	Erebia medusa	M	28	27.6	38.2	sitting
26/05/2011	Czech Republic	Erebia medusa	M	28.1	28	37.3	flight
26/05/2011	Czech Republic	Erebia medusa	M	28.2	28.3	38	nectaring
26/05/2011	Czech Republic	Erebia medusa	M	28.2	28.3	38.5	flight
26/05/2011	Czech Republic	Erebia medusa	M	28.25	28.3	38.5	flight
26/05/2011	Czech Republic	Erebia medusa	M	28.24	28.2	38.5	flight
26/05/2011	Czech Republic	Erebia medusa	M	28.42	28.2	37.6	flight
26/05/2011	Czech Republic	Erebia medusa	F	28.56	28.2	32.1	flight
26/05/2011	Czech Republic	Erebia medusa	M	28.65	29.2	39	flight
26/05/2011	Czech Republic	Erebia medusa	M	28.8	29	38.5	flight
26/05/2011	Czech Republic	Erebia medusa	M	28.4	30	38.1	nectaring
26/05/2011	Czech Republic	Erebia medusa	M	28	30	37.5	nectaring
26/05/2011	Czech Republic	Erebia medusa	M	27.5	27	36.5	flight
26/05/2011	Czech Republic	Erebia medusa	M	27.67	27.8	32.3	sitting
26/05/2011	Czech Republic	Erebia medusa	M	27.67	28	38.1	flight
26/05/2011	Czech Republic	Erebia medusa	M	28	28	37	flight
26/05/2011	Czech Republic	Erebia medusa	M	28	32.6	36.5	nectaring
26/05/2011	Czech Republic	Erebia medusa	M	28	32.6	36.2	nectaring
26/05/2011	Czech Republic	Erebia medusa	M	28	28	33.2	sitting
26/05/2011	Czech Republic	Erebia medusa	M	28	28	34.5	flight
26/05/2011	Czech Republic	Erebia medusa	M	27.25	28	35.1	sitting
26/05/2011	Czech Republic	Erebia medusa	M	28.1	28	34.5	sitting
26/05/2011	Czech Republic	Erebia medusa	M	28.77	26.5	33.1	flight
26/05/2011	Czech Republic	Erebia medusa	M	28.83	29.8	36.5	flight
26/05/2011	Czech Republic	Erebia medusa	M	28.88	30	37.3	flight
26/05/2011	Czech Republic	Erebia medusa	M	29.58	29	39.2	flight
26/05/2011	Czech Republic	Erebia medusa	M	29.82	29.1	35.6	flight
26/05/2011	Czech Republic	Erebia medusa	M	29.52	30	37	flight
26/05/2011	Czech Republic	Erebia medusa	M	29.72	31	37.5	flight
26/05/2011	Czech Republic	Erebia medusa	F	29.72	28.5	35.7	flight
26/05/2011	Czech Republic	Erebia medusa	M	29.16	30	39.1	flight
26/05/2011	Czech Republic	Erebia medusa	M	28.96	29.1	36.2	flight
26/05/2011	Czech Republic	Erebia medusa	F	29.26	27.2	36.2	flight
26/05/2011	Czech Republic	Erebia medusa	M	29.08	30	38.1	flight
26/05/2011	Czech Republic	Erebia medusa	M	29.08	30	37.6	flight
26/05/2011	Czech Republic	Erebia medusa	F	29.08	31.4	36.7	sitting
